# Supplementary material for: Kojic Acid Derivative as an Antimitotic Agent That Selectively Kills Tumour Cells
Source: Pharmaceuticals (Basel). 2024 Dec 25;18(1):11. doi: 10.3390/ph18010011 (PMC11768441; doi:10.3390/ph18010011)
Supplement: Supplementary file 1 [file pharmaceuticals-18-00011-s001.zip]

Archive with 1 entries (1 files):
- pharmaceuticals-3267163-supplementary.pdf
